# Supplementary material for: Effortless Totem-Pole Converter Control Using a Power Factor Correction Peak Current-Mode Controller
Source: Sensors (Basel). 2024 Jul 29;24(15):4910. doi: 10.3390/s24154910 (PMC11314740; doi:10.3390/s24154910)
Supplement: Supplementary file 1 [file sensors-24-04910-s001.zip]

Archive with 17 entries (15 files):
- Data Collected/
- Data Collected/.DS_Store
- __MACOSX/Data Collected/._.DS_Store
- Data Collected/THD of the three methods for the first 25 periods.xlsx
- __MACOSX/Data Collected/._THD of the three methods for the first 25 periods.xlsx
- Data Collected/Simulink excution time for each sensing method.xlsx
- __MACOSX/Data Collected/._Simulink excution time for each sensing method.xlsx
- Simulations/
- __MACOSX/._Simulations
- Simulations/.DS_Store
- __MACOSX/Simulations/._.DS_Store
- Simulations/Method2.slx
- __MACOSX/Simulations/._Method2.slx
- Simulations/Method3.slx
- __MACOSX/Simulations/._Method3.slx
- Simulations/Method1.slx
- __MACOSX/Simulations/._Method1.slx
