# Supplementary material for: Effortless Totem-Pole Converter Control Using a Power Factor Correction Peak Current-Mode Controller
Source: Sensors (Basel). 2024 Jul 29;24(15):4910. doi: 10.3390/s24154910 (PMC11314740; doi:10.3390/s24154910)
Supplement: Supplementary file 1 [file sensors-24-04910-s001.zip › Data Collected/THD of the three methods for the first 25 periods.xlsx]

## Sheet: Sheet1
	THD (%)
Period	Method 1	Method 2	Method 3	Start Time
1	46.41	74.28	45.27	0
2	4.12	45.19	4.14	0.02
3	4.55	18.95	4.57	0.04
4	4.49	37.48	4.48	0.06
5	4.42	43.5	4.42	0.08
6	4.42	5.79	4.42	0.1
7	4.42	20.54	4.42	0.12
8	4.43	8.36	4.42	0.14
9	4.43	6.98	4.42	0.16
10	4.42	7.62	4.42	0.18
11	4.42	4.44	4.42	0.2
12	4.42	5.48	4.42	0.22
13	4.42	4.79	4.42	0.24
14	4.43	4.42	4.42	0.26
15	4.42	4.49	4.42	0.28
16	4.42	4.41	4.42	0.3
17	4.42	4.49	4.42	0.32
18	4.42	4.45	4.42	0.34
19	4.42	4.41	4.42	0.36
20	4.42	4.41	4.42	0.38
21	4.42	4.43	4.41	0.4
22	4.42	4.43	4.42	0.42
23	4.42	4.43	4.42	0.44
24	4.42	4.42	4.42	0.46
25	4.42	4.43	4.42	0.48
