# Supplementary material for: Effortless Totem-Pole Converter Control Using a Power Factor Correction Peak Current-Mode Controller
Source: Sensors (Basel). 2024 Jul 29;24(15):4910. doi: 10.3390/s24154910 (PMC11314740; doi:10.3390/s24154910)
Supplement: Supplementary file 1 [file sensors-24-04910-s001.zip › Data Collected/Simulink excution time for each sensing method.xlsx]

## Sheet: Sheet1
Simulink Excution Time
Method 1	Method 2	Method 3
8.136	88.274	8.387
7.679	92.958	8.646
7.465	93.118	8.561
7.76	91.45	8.53133
